# Supplementary material for: A VSV-based assay quantifies coronavirus Mpro/3CLpro/Nsp5 main protease activity and chemical inhibition
Source: Commun Biol. 2022 Apr 27;5:391. doi: 10.1038/s42003-022-03277-0 (PMC9046202; doi:10.1038/s42003-022-03277-0)
Supplement: Supplementary file 4 — Supplementary Data 1 [file 42003_2022_3277_MOESM4_ESM.xlsx]

## Sheet: Figure 1e 
Figure 1e GC376 dose response - 3CLpro-Off
			GC376 dose (µM, x-axis)	fluorescent cells (y-axis)
			0	460	445	416
			0.03	486	419	503
			0.1	477	499	478
			0.3	414	431	479
			1	408	350	313
			3	129	93	112
			10	56	40	33
			20	14	10	14
			30	17	6	16
			40	8	9	6
			50	2	24	9
			60	7	8	3
			70	4	16	11
			80	6	2	2
			90	3	4	0
			100	3	4	2
Figure 1e GC376 dose response MTT - 3CLpro-Off
			GC376 dose (µM, x-axis)	absorbance / viability (y-axis)
			0	0.4	0.407	0.395
			0.03	0.425	0.388	0.421
			0.1	0.561	0.572	0.501
			0.3	0.561	0.641	0.554
			1	0.7	0.635	0.653
			3	0.776	0.679	0.686
			10	0.766	0.737	0.749
			20	0.751	0.812	0.731
			30	0.622	0.807	0.695
			40	0.61	0.759	0.639
			50	0.605	0.71	0.653
			60	0.671	0.608	0.641
			70	0.539	0.629	0.715
			80	0.531	0.566	0.595
			90	0.61	0.575	0.587
			100	0.523	0.54	0.55

## Sheet: Figure 2d
Figure 2d GC376 dose response - 3CLpro-On
			GC376 dose (µM, x-axis)	fluorescent cells (y-axis)
			0	0	1	0	0	0
			0.03	0	0	9
			0.1	4	0	1
			0.3	4	6	14
			1	0	6	6
			3	1	3	4
			10	4	4	1
			20	10	38	62
			25	213	240	214
			30	531	419	484	773
			40	808	827	778
			50	804	854	839
			60	907	946	1109	838
			70	862	894	1022
			80	646	943	932	797	774	914	883
			90	741	897	699
			100	477	593	801
Figure 2d GC376 dose response MTT - 3CLpro-On
			GC376 dose (µM, x-axis)	absorbance / viability (y-axis)
			0	1.498	1.469	1.553
			0.03	1.578	1.556	1.405
			0.1	1.576	1.55	1.592
			0.3	1.732	1.615	1.462
			1	1.656	1.671	1.379
			3	1.476	1.525	1.43
			10	1.62	1.575	1.455
			20	1.549	1.551	1.358
			30	1.259	1.198	1.196
			40	1.501	1.472	1.376
			50	1.031	1.358	1.407
			60	1.18	1.244	1.22
			70	1.149	1.269	1.167
			80	0.97	1.21	1.155
			90	1.148	1.248	1.214
			100	1.05	0.96	1.129

## Sheet: Figure 3b
Figure 3b GC376 dose response - 3CLpro-On
			GC376 dose (µM, x-axis)	fluorescent cells (y-axis)
			0	1	1	0
			0.03	2	2	2
			0.1	4	8	1
			0.3	6	14	4
			1	6	7	6
			3	2	10	11
			10	370	390	336
			15	564	428	437
			20	558	622	641
			25	624	587	592
			30	683	677	597
			35	758	591	550
			40	673	661	659
			45	712	870	601
			50	659	689	746
			55	846	674	617
Figure 3b GC376 dose response - 3CLpro-On N,C-term Q-to-N
			GC376 dose (µM, x-axis)	fluorescent cells (y-axis)
			0	1870	1881	1860
			0.03	1750	1717	1816
			0.1	1683	1687	1728
			0.3	1672	1724	1676
			1	1531	1568	1722
			3	1588	1481	1589
			10	1493	1463	1568
			15	1651	1638	1684
			20	1662	1527	1467
			25	1472	1500	1510
			30	1531	1440	1414
			35	1493	1518	1499
			40	1589	1484	1532
			45	1529	1384	1493
			50	1540	1567	1550
			55	1654	1601	1677
Figure 3b GC376 dose response - 3CLpro-On N-term Q-to-N
			GC376 dose (µM, x-axis)	fluorescent cells (y-axis)
			0	59	48	62
			0.03	71	57	62
			0.1	74	114	98
			0.3	238	286	312
			1	1351	1200	1424
			3	1856	1942	1866
			10	2079	2051	2009
			15	2080	2042	2034
			20	1958	2011	2072
			25	1978	2006	1926
			30	1961	1979	1951
			35	1964	2017	1989
			40	1969	2011	1953
			45	1960	1884	1993
			50	1960	1998	1921
			55	1771	1860	1888
Figure 3b GC376 dose response - 3CLpro-On C-term Q-to-N
			GC376 dose (µM, x-axis)	fluorescent cells (y-axis)
			0	8	3	1
			0.03	3	4	2
			0.1	7	1	2
			0.3	4	3	2
			1	9	10	0
			3	14	7	11
			10	451	438	421
			15	503	542	526
			20	877	887	811
			25	923	798	756
			30	1017	851	782
			35	998	996	871
			40	1017	970	940
			45	1003	981	873
			50	978	923	900
			55	1093	994	1072

## Sheet: Figure 3c
Figure 3b GC376 dose response - 3CLpro-On
			GC376 dose (µM, x-axis)	fluorescent cells (y-axis)
			0	1	1	0
			0.03	2	2	2
			0.1	4	8	1
			0.3	6	14	4
			1	1	0	13
			3	2	1	2
			10	1	1	7
			15	10	7	10
			20	2	7	6
			25	11	4	2
			30	4	4	2
			35	11	6	7
			40	4	4	9
			45	2	7	8
			50	4	9	9
			55	12	10	3
Figure 3b GC376 dose response - 3CLpro-On N,C-term Q-to-N
			GC376 dose (µM, x-axis)	fluorescent cells (y-axis)
			0	2102	2005	1998
			0.03	1989	1945	2140
			0.1	2030	2000	1999
			0.3	1857	1934	1977
			1	1928	1906	1863
			3	1937	1910	2059
			10	1957	1904	1964
			15	1918	1979	1941
			20	2003	1994	1990
			25	2048	2054	1998
			30	2046	2059	2042
			35	2044	2032	2148
			40	2026	2036	1988
			45	1972	2000	1987
			50	1923	1982	1952
			55	2064	1951	1966
Figure 3b GC376 dose response - 3CLpro-On N-term Q-to-N
			GC376 dose (µM, x-axis)	fluorescent cells (y-axis)
			0	50	38	62
			0.03	67	33	54
			0.1	28	73	67
			0.3	80	51	79
			1	113	174	174
			3	151	172	194
			10	397	478	458
			15	617	563	793
			20	741	842	739
			25	956	954	1084
			30	1156	1106	1074
			35	1198	1303	1282
			40	1310	1372	1391
			45	1214	1298	1430
			50	1199	1234	1380
			55	1240	1303	1278
Figure 3b GC376 dose response - 3CLpro-On C-term Q-to-N
			GC376 dose (µM, x-axis)	fluorescent cells (y-axis)
			0	1	2	1
			0.03	5	3	2
			0.1	3	1	2
			0.3	4	3	2
			1	2	2	1
			3	2	2	1
			10	3	10	3
			15	1	1	6
			20	3	4	2
			25	2	1	1
			30	3	2	4
			35	3	2	4
			40	0	2	4
			45	1	2	4
			50	10	4	3
			55	11	8	7

## Sheet: Figure 4a
Figure 4a different proteases gain-of-signal assay
			GC376 dose (µM, x-axis)	fluorescent cells (y-axis)
				SARS-CoV-2			BatCoV			229E			NL63			MERS			MHV			Polio			SARS-CoV-1
			0.1	87	60	87	102	99	89	103	103	95	127	133	119	124	115	121	81	77	70	72	74	76	104	76	98
			1	81	72	63	150	114	93	107	104	101	128	132	123	146	149	139	85	86	77	76	79	76	92	114	98
			10	207	204	186	240	188	239	134	158	153	116	102	94	438	307	314	108	111	115	111	112	114	244	187	289
			100	993	987	900	916	795	735	161	164	152	229	171	179	1156	1362	1497	163	147	187	157	165	163	537	470	546
			Boceprevir dose (µM, x-axis)	fluorescent cells (y-axis)
				SARS-CoV-2			BatCoV			229E			NL63			MERS			MHV			Polio			SARS-CoV-1
			0.1	96	57	48	104	90	106	99	93	96	119	130	116	121	124	126	72	71	74	72	75	77	100	79	87
			1	63	60	33	89	95	86	99	107	100	115	122	116	120	126	126	70	78	69	71	75	75	147	98	90
			10	51	54	81	116	119	113	128	124	169	90	101	87	126	126	117	111	107	106	113	115	116	77	76	86
			100	144	128	124	171	196	155	207	221	203	128	151	117	560	766	416	143	165	159	161	159	173	340	245	242
				SARS-CoV-2	BatCoV	229E	NL63	MERS	MHV	Polio	SARS-CoV-1
			means negative	50	63	46	81	67	50	111	44

## Sheet: Figure 4b
Figure 4b dose responses NL63 / NL63 N-term Q-to-N
			(µM, x-axis)	fluorescent cells (y-axis)
				NL63 GC376			NL63 Boceprevir			NL63 N-term Q-to-N GC376		NL63 Boceprevir
			0.03	138	120	120	125	121	114	149	133	125	140
			0.1	127	133	119	119	130	116	161	148	132	122
			0.3	130	125	125	122	127	118	139	138	109	122
			1	128	132	123	115	122	116	140	138	136	140
			3	120	96	96	97	92	86	174	143	125	132
			10	116	102	94	90	101	87	224	214	140	133
			30	139	112	110	98	104	92	348	297	141	131
			100	229	171	179	128	151	117	596	744	155	151
				NL63						NL63 N-term Q-to-N
			0	119	97	103				104	103
Figure 4b dose responses SARS-CoV-1 / SARS-CoV-1 N-term Q-to-N
			(µM, x-axis)	fluorescent cells (y-axis)
				SARS-CoV-1 GC376			SARS-CoV-1 Boceprevir			SARS-CoV-1 N-term Q-to-N GC376		SARS-CoV-1 N-term Q-to-N Boceprevir
			0.03	96	97	92	98	81	77	105	133	108	97
			0.1	104	76	98	100	79	87	116	116	111	102
			0.3	127	140	110	128	86	87	130	130	114	104
			1	92	114	98	147	98	90	227	151	106	104
			3	184	109	143	104	88	97	286	238	111	111
			10	244	187	289	77	76	86	1460	1110	133	117
			30	238	220	355	115	105	122	2063	1526	175	188
			100	537	470	546	340	245	242	2124	1435	438	491
				SARS-CoV-1						SARS-CoV-1 N-term Q-to-N
			0	135	100	89				99	101

## Sheet: Figure 4c
Figure 4c different compounds gain-of-signal assay
			dose (µM, x-axis)	fluorescent cells (y-axis)
				Boceprevir			GC376			PF-00835231			PF-07321332 / Nirmatrelvir			Baicalein			Ebselen
			0.1	34	43	32	27	36	42	38	26	39	79	78	88	33	34	43	24	12	11
			1	33	32	34	113	69	139	55	50	55	779	624	843	29	33	30	11	16	19
			10	150	163	159	1274	938	966	1026	1262	1286	1636	1886	2130	54	54	48	5	7	10
			100	679	627	510	2112	1930	1652	2833	2834	2746	4362	4514	4513	57	55	69	13*	11*	8*	*toxicity observed
			dose (µM, x-axis)	fluorescent cells (y-axis)
				Carmofur			Ethacridine			Ivermectin			Masitinib			DRV			AZV
			0.1	21	12	16	4	12	10	10	9	15	12	10	6	17	19	9	15	23	16
			1	79	70	63	13	9	17	8	10	15	13	9	6	19	11	17	16	19	16
			10	112	102	106	28	48	41	130	125	122	41*	27*	21*	23	14	21	10	14	12
			100	58*	2*	8*	36*	23*	14*	0*	1*	0*	9*	22*	189*	15	26	9	22*	85*	73*	*toxicity observed
			0	5	13	2

## Sheet: Figure 5b
Figure 5b dose responses SARS-CoV-2 Pfizer compounds
			(µM, x-axis)	relative light units (y-axis)
				PF-00835231			PF-07321332 / Nirmatrelvir
			0.03	57	60	67	80	92	114
			0.1	121	131	123	156	143	298
			0.3	107	114	112	130	125	119
			1	126	163	157	186	177	159
			3	196	223	201	345	416	311
			10	303	466	396	935	844	742
			30	1080	1210	973	2190	1540	1460
			100	1450	1690	1830	1680	1420	1500
			0	79	87	101

## Sheet: Figure 5c
Figure 5c dose responses Pfizer protease compounds
			(µM, x-axis)	relative light units (y-axis)
				BatCoV GC376		BatCoV Boceprevir		BatCoV Nirmatrelvir		MERS GC376		MERS Boceprevir		MERS Nirmatrelvir
			0.03	17376	16095	19230	27900	16029	14274	13083	11132	13596	9040	9553	8874
			0.1	22441	20777	15801	24999	21298	14833	11868	10579	12672	10471	10801	12675
			0.3	17936	17912	17502	23801	19656	16717	11682	13424	10085	13480	13646	15784
			1	18417	14400	20960	23512	28624	34051	18581	19326	13351	8959	39816	29375
			3	16785	17521	21073	23723	978293	1666568	31481	33477	26137	15240	569127	410496
			10	131203	105984	20189	29088	3873533	3452353	186316	194684	34500	30237	2388601	2103983
			30	2462576	3364661	19969	30929	4557993	4332061	1471547	1206673	214773	224239	2317052	2216711
			100	3731511	3525093	15535	22336	2945711	2879387	1663218	2041252	1001499	1339058	1874885	2375285
			mean negative	11423	12213					9567	9169
